# Supplementary material for: Structures of active Hantaan virus polymerase uncover the mechanisms of Hantaviridae genome replication
Source: Nat Commun. 2023 May 23;14:2954. doi: 10.1038/s41467-023-38555-w (PMC10206067; doi:10.1038/s41467-023-38555-w)
Supplement: Supplementary file 6 — Supplementary Dataset 2 [file 41467_2023_38555_MOESM6_ESM.xlsx]

## Sheet: Feuil1
Supplementary Data 2
REAGENT or RESOURCE	SOURCE/SUPPLIER	IDENTIFIER
Bacterial and Virus Strains
DH10EMBacY Escherichia coli cells	Nie et al., 2014	N/A
Chemicals, Peptides, and Recombinants Proteins
X-tremeGENE HP DNA Transfection reagent	Sigma-Aldrich	Cat.# 6366244001
Express Five SFM	ThermoFisher	Cat.# 10486025
L-Glutamine (200mM)	ThermoFisher	Cat.# 25030149
Bluo-Gal	Sigma-Aldrich	Cat.# B2904
cOmplete EDTA-free Protease Inhibitor	Roche	Cat.# 118361700001
Ribonuclease A from bovine pancreas	Sigma-Aldrich	Cat.# R6513-10MG
Adenosine 5ʹ-triphosphate disodium salt hydrate	Sigma-Aldrich	Cat.# A2383
Cytidine 5ʹ-triphosphate disodium salt	Sigma-Aldrich	Cat.# C1506
Uridine 5ʹ-triphosphate trisodium salt hydrate	Sigma-Aldrich	Cat.# U6625
Guanosine 5ʹ-triphosphate sodium salt hydrate	Sigma-Aldrich	Cat.# G8877
GTP, [α-32P]- 3000Ci/mmol 10mCi/ml EasyTide Lead, 250 μCi	PerkinElmer	Cat.# NEG506H-250UC
ATP, [γ-32P]- 3000Ci/mmol 10mCi/ml EasyTide, 100 μCi	PerkinElmer	Cat.# BLU502A-100UC
Decade markers system	ThermoFisher	Cat.# AM7778
glutaraldehyde	Sigma-Aldrich	Cat.# 340855
MS(PEG)8 Methyl-PEG-NHS-Ester Reagent	ThermoFisher	Cat.# 22509
Critical Commercial Assays
CloneAmp™ HiFi PCR Premix	Takara	Cat.# 639298
NucleoSpin Gel and PCR Cleanup	Macherey-Nagel	Cat.# 740609.50
Gibson Assembly Master Mix NEW ENGLAND	BioLabs	Cat.# E2611S
T4 Polynucleotide Kinase	BioLabs	Cat.# M0201S
Terminator 5'-Phosphate-Dependent Exonuclease, 40U @ 1 U/μL	Lucigen	Cat.# TER51020
Experimental Models: Cells Lines
Trichoplusia ni High Five Cells	Invitrogen	PN/51-4005 lot 1783124
Others
HisTrap HP 5mL column	Sigma-Aldrich	Cat.# 17-5248-01
HiTrap Heparin HP 5 mL column	Sigma-Aldrich	Cat.# 17-0407-01
Superdex 200 Increase 10/300 GL	Sigma-Aldrich	Cat.# 28-9909-44
UltraAuFoil gold grids 300 mesh, R 1.2/1.3	Quantifoil	N/A
OLIGONUCLEOTIDES	SOURCE	NAME
5'-UAGUAGUAGACACCGCAAGAUGUUA-3'	Microsynth	5´vRNA1-25
5'-UAGGAGUAUCCACCGCAAGA-3'	Microsynth	5´mut
5'-CUUUCUUUUGCGGAGUCUACUACUA-3'	Microsynth	3´vRNA1-25
5′-UAGUAGUAGACUCCGCAAAAGAAAG-3	Microsynth	MW25
5′-AGUAGUAGA-3′	Microsynth	MW9
5′-GUUUUGUAGAUAGGAGUACACUACU-3′	Microsynth	Unspecific Sequence
5′-AG-3′	Biomers	ApG
5′-GU-3′	Biomers	GpU
5′-UA-3′	Biomers	UpA
